# Supplementary material for: Entropy and Multifractal-Multiscale Indices of Heart Rate Time Series to Evaluate Intricate Cognitive-Autonomic Interactions
Source: Entropy (Basel). 2021 May 25;23(6):663. doi: 10.3390/e23060663 (PMC8230296; doi:10.3390/e23060663)
Supplement: Supplementary file 1 [file entropy-23-00663-s001.zip]

Archive with 1 entries (1 files):
- entropy-1223102-supplementary.pdf
